# Supplementary material for: Proteomic Studies in Absence Epilepsy: A Systematic Review of Methodological Diversity and Implications for Data Interpretation
Source: Curr Issues Mol Biol. 2026 Feb 11;48(2):200. doi: 10.3390/cimb48020200 (PMC12939128; doi:10.3390/cimb48020200)
Supplement: Supplementary file 1 [file cimb-48-00200-s001.zip]

Archive with 1 entries (1 files):
- cimb-4133738-supplementary.pdf
